# Supplementary material for: Noninvasive Brain Stimulation for Improving Cognitive Deficits and Clinical Symptoms in Attention-Deficit/Hyperactivity Disorder: A Systematic Review and Meta-Analysis
Source: Brain Sci. 2024 Dec 9;14(12):1237. doi: 10.3390/brainsci14121237 (PMC11674686; doi:10.3390/brainsci14121237)
Supplement: Supplementary file 1 [file brainsci-14-01237-s001.zip]

Archive with 1 entries (1 files):
- brainsci-3345253-supplementary.pdf
